# Supplementary material for: Fermentative α-Humulene Production from Homogenized Grass Clippings as a Growth Medium
Source: Molecules. 2022 Dec 8;27(24):8684. doi: 10.3390/molecules27248684 (PMC9788380; doi:10.3390/molecules27248684)
Supplement: Supplementary file 1 [file molecules-27-08684-s001.zip]

Archive with 1 entries (1 files):
- molecules-2036034-SI.pdf
